# Supplementary material for: Synthesis and Biological Evaluation of Seco-Coumarin/Furoxan Hybrids as Potent Anti-Tumor Agents to Overcome Multidrug Resistance via Multiple Mechanisms
Source: Molecules. 2025 May 27;30(11):2341. doi: 10.3390/molecules30112341 (PMC12156367; doi:10.3390/molecules30112341)
Supplement: Supplementary file 1 [file molecules-30-02341-s001.zip]

Archive with 1 entries (1 files):
- molecules-3633210-supplementary.pdf
